# Supplementary material for: Enhanced CD95 and interleukin 18 signalling accompany T cell receptor Vβ21.3+ activation in multi-inflammatory syndrome in children
Source: Nat Commun. 2024 May 18;15:4227. doi: 10.1038/s41467-024-48699-y (PMC11102542; doi:10.1038/s41467-024-48699-y)
Supplement: Supplementary file 4 — Supplementary Data 1 [file 41467_2024_48699_MOESM4_ESM.xlsx]

## Sheet: MIS-C
Supplementary Table 1a Clinical Information (MIS-C cohort)
Symptoms	Fever	14 (100%)
	Rash	9 (64.2%)
	Lymphadenopathy	3 (21.4%)
	Conjunctivitis non-exudated	7 (50%)
	Gastrointestinal symptoms	14 (100%)
	Cardiac symptoms	4 (28.6%)
SARS--CoV-2 status	Positive PCR for SARS-CoV-2	2 (14.3%)
Clinical course	ICU stay days (95% CI)	2-6.7
	duration of inotropics support days (95% CI )	0.9-4.1
	Glucocorticoids/IVIG treatment days (95% CI)	2.5-6.9
	first research blood sampling time relative to admission in days (95% CI)	0.6-1.78
	Received glucocorticoid or IVIG in previous 24 hours	11 (78.6%)
Data for MIS-C patients in the whole blood functional study (n=14).
Supplementary table 1b Demographics of paediatric fever controls (n=16)
Demographic	Group	N	%
Sex	Male	9	56.25
	Female	7	43.75
Ethnicity	Caucasian	10	62.5
	South Asian	2	12.5
	African - Caribbean	2	12.5
	Mixed Heritage	2	12.5
Ward Status	PICU	10	62.5
	HDU	1	6.25
	Ward	5	31.25
Diagnostic Group	Sepsis	3	18.75
	Cardiac	3	18.75
	Metabolic	2	12.5
	Trauma/Surgical	2	12.5
	Respiratory	3	18.75
	Neurological	3	18.75
Supplmentary Table 1c Demographics of LRTI Cohort (n=22)
Demographic	Group	N	%
Sex	Male	8	36.3636
	Female	14	63.6364
Ethnicity	Caucasian	17	77.2727
	South Asian	3	13.6364
	African - Caribbean	0	0
	Mixed Heritage	1	4.54545
Supplementary Table 1d: Demographics of general infection (non-covid) cohort (n=14)
Demographic	Group	N	%
Sex	Male	10	71.4286
	Female	4	28.5714
Ethnicity	Caucasian	11	78.5714
	South Asian	1	7.14286
	African - Caribbean	1	7.14286
	Mixed Heritage	2	14.2857
Ward Status	PICU	11	78.5714
	HDU	0	0
	Ward	3	21.4286
Diagnostic Group	Sepsis/Septic shock	4	28.57
	Respiratory	10	71.43
