# Supplementary material for: Enhanced CD95 and interleukin 18 signalling accompany T cell receptor Vβ21.3+ activation in multi-inflammatory syndrome in children
Source: Nat Commun. 2024 May 18;15:4227. doi: 10.1038/s41467-024-48699-y (PMC11102542; doi:10.1038/s41467-024-48699-y)
Supplement: Supplementary file 6 — Source Data [file 41467_2024_48699_MOESM6_ESM.xlsx]

## Sheet: Figure1B,C
Clinical information
white count	neutrophil	lymphocyte	monocytes	CRP	ferritin	d-dimer	ALT	troponin	age
17.1	14.12	2.03	0.44	104	939.1	483	99	14	17.13
3.9	3.46	0.19	0.18	160	1014	1426	56	11	8.33
4.1	3.4	0.5	0.1	188	1060	3079	68	19	11.25
12.8	11.04	1.06	0.27	15	1864.7		188	18.5	12.6404
15.7	13.38	0.97	0.13	282	432.2	796	27	355.9	7.8869
9.6	8.11	1.14	0.2	263	886	5038	57	19.2	7.01
22.4	21.32	0.58	0.25	286	824.9	2916	27	565	9.33
5.7	4.9	0.4	0.2	160	522	2111	98	2.5	12.61
16.3	14.91	1.06	0.26	114	485.6	779	82	198	15.4294
11.2	9.54	0.92	0.25	134	2781.3	5347	63	35000	5.82615
9.4	8.12	0.88	0.14	100	982.3		77	5777	13.3114
13.3	6.06	4.72	0.13	44	1299.7	844	28	39	3.03628
10.8	9.19	0.76	0.69	49	693.5		52	5	12.219
8.4	6.99	1	0.2	204	1850.9	916	22	46	8.18891
7.4	6.02	0.9	0.23	146	468.5		22		15.33
9.8	7.5	1.7	0.4		62.2	920	12	318	12.7288
9.4	7.6	1.4	0.2	99			39		7.01644
4.2	2.7	1.1	0.3	128	392.8	860		449	12.6219
20.6	20	0.6	0	480	3821	2920	15	1316	10.7178
13.7	10.3	2.2	1.1	83	271.1	890			3.42
5.6	4.3	0.9	0.2	131	1791		282	276	8.41644
8.4	6.2	1.9	0.2	108	943		28	27	7.95
4	2.3	1.3	0.1	203	547		12	13	8.12877
7	5	0.9	0.2	105	236.2	3810	11	16	14.7973
7.2	5.7	1	0.2	185	993.7	1970	32	111	14.2082
8.7	6.2	1.6	0.3	80	1337		14	121	11.5616
12.3	11.4	0.7	0.2	282	246.7	1190	18	40	11.1507
8.6	6.8	1.2	0.4	178	492.6	2460	33	59	5.54247
11.7	9.3	1.5	0.2	110	2708	4000	50	145	7.68767
8	7.1	0.9	0.1	108	818.3		41	9	8.60822
18.1	16.94	0.78	0.24			1237	80	1892	14.4219
14.3	11.21	1.72	0.8	57	181.8		29		9.72603
9.7	8.7	0.3		413	4665	9972		116	15.337
13.3	10.89	0.05	0.29	68			17		5
3	1.94	0.59	0.22	82	304.2	3432	25		13
4.7	3.67	0.69	0.09	353	459.4	2355	37	659	9
6.5	5.67	0.27	0.33	108	148.4	888	56		8
				67	367	457	12	88	5
				225	1650	1923	138	507	15.92
26.5	23.35	2.79	0.36	198	661		48		14.12
				42					10.19
41.39	38.92	2	0.36					1300	11.56
12.4	11.2	0.66	0.47	522	5019	3198	53	437	15.94

## Sheet: Figure2A-R
48 plex cytokine array result
group	b-NGF	CTACK	Eotaxin	FGF	G-CSF	GM-CSF	GRO-a	HGF	IFN-a2	IFN-g	IL-1a	IL-1b	IL-1ra	IL-2	IL-2Ra	IL-3	IL-4	IL-5	IL-6	IL-7	IL-8	IL-9	IL-10	IL-12-p70	IL-12-p40	IL-13	IL-15	IL-16	IL-17A	IL-18	IP-10	LIF	M-CSF	MCP-1	MCP-3	MIF	MIG	MIP-1a	MIP-1b	PDGF-bb	RANTES	SCF	SCGF-b	SDF-1a	TNF-a	TNF-b	TRAIL	VEGF
COVID	0.565	431.6	18.21	29.97	30	0.71	646.09	861.91	2.69	2.52	6.88	0.585	958.54	2.04	153.87	0.22	2.18	15.26	100.95	4.855	17.12	460.79	4.23	0.13	64.78	2.46	39.26	97.6	4.23	71.76	265.58	37.17	51.2	40.83	0.43	1206.97	108.84	2.78	208.99	304.56	2818.25	69.94	172326	902.12	31.25	565.55	34.07	8.675
COVID	0.565	181.38	9.51	24.38	25.87	0.71	700.16	233.21	2.12	0.88	6.88	0.585	101.08	2.04	44.89	0.22	1.04	15.26	4.03	4.855	14.03	516.81	4.23	0.13	45.93	4.35	39.26	39.99	3.23	36.26	420.23	45.83	32.72	15.77	0.43	197.25	67.49	1.77	198.42	255.4	3701.4	26.88	128386	460.73	16.34	624.51	6.27	8.675
COVID	0.565	418.35	62.05	47.89	106.16	0.71	902.9	1489.72	5.59	5.18	10.8	0.585	697.29	2.04	422.87	0.22	3.32	15.26	0.7	4.855	56.11	568.23	2.35	0.13	101.63	0.37	39.26	266.24	7.76	138.86	728.95	28.36	63.22	55.97	4	2091.81	287.46	11.8	263.32	790.11	9636.44	81.69	156376	1174.44	60.8	710.26	1.76	8.675
COVID	0.565	406.99	66.05	24.38	27.94	0.71	953.77	970.62	2.69	3.29	6.88	0.585	351.29	2.04	233.16	0.22	2.52	15.26	1.41	4.855	17.12	595.28	2.35	0.13	26.62	0.37	39.26	170.15	5.74	191.49	1469.08	28.36	107.7	72.9	0.43	1795.45	145.68	2.71	225.88	658.84	10780.7	91.78	127000	897.83	22.57	760.13	14.62	8.675
COVID	0.565	841.26	52.66	34.98	143.3	0.71	997.52	1086.66	8.04	6.46	6.88	2.8	9034.72	2.04	343.64	0.22	2.85	15.26	33.25	4.855	118.36	536.36	26.71	0.13	45.93	0.37	39.26	220.66	4.23	233.51	5272.88	19.36	129.3	525.83	7.86	1804.95	231.06	14.84	233.68	1961.32	8100.32	153.57	222213	679.38	69.38	755.03	45.73	8.675
COVID	5.27	256.55	18.07	115.99	19.67	0.71	1132.71	988.75	2.12	2.37	6.88	0.585	852.56	2.04	71.31	0.22	1.45	15.26	1.56	4.855	255.63	613.77	2.35	0.13	45.93	0.37	39.26	285.99	4.23	79.99	69.44	37.17	28.18	15.77	0.43	3221.88	38.98	2.28	270.53	5578.09	10679.7	30.23	134132	953.84	36.19	811.36	1.76	8.675
COVID	0.565	160	31.85	24.38	42.36	0.71	772.86	1202.77	2.12	2.06	6.88	0.585	411.09	2.04	189.32	0.22	1.45	15.26	7.65	4.855	15.43	465.65	0.46	0.13	45.93	0.42	39.26	70.63	2.24	69.47	97.4	19.36	30.83	43.33	0.43	1935.75	78.29	3.56	212.61	1163.22	6934.53	35.82	95969.2	943.03	22.57	582.5	6.27	8.675
COVID	0.565	193	107.24	51.72	48.54	0.71	962.7	1591.51	2.12	1.76	6.88	0.585	1396.69	2.04	94.04	0.22	3.77	15.26	3.88	4.855	27.88	521.69	0.46	0.13	45.93	1.01	39.26	141.31	5.24	202.53	230.06	54.39	55.71	35.69	0.43	1619.7	96.21	2.43	218.01	1502.91	9065.66	69.94	142860	496.27	48.52	691.01	1.76	8.675
MIS-C	3.8	305.31	25.57	92.94	55.74	5.84	944.75	20431.6	12.31	26.46	59.66	7.03	9646.59	6.03	2201.27	1.04	5.7	15.26	35.89	21.28	417.74	527.8	158.26	0.73	580.37	0.37	118.75	226.19	18	1007.32	10737.1	136.47	183.16	136.6	9.14	3016.2	4828.85	5.01	250.16	1742.48	9431.84	64.9	259400	759.52	70.6	705.19	42.05	8.675
MIS-C	0.565	540.23	36.95	55.39	69.11	0.71	1031.05	1747.93	2.69	10.55	10.8	0.585	517.15	2.04	995.68	0.22	3.16	15.26	0.8	4.855	49.43	510.7	6.11	0.13	101.63	1.61	39.26	133.5	5.24	384.67	2619.05	87.83	85.68	30.37	0.67	2248.96	3157.16	8.02	245.11	1186.32	12970.7	60.42	239713	793.38	63.25	739.74	3.83	8.675
MIS-C	0.743072	994.84	80.8888	26.7011	70.4735	3.29331	44.0356	4943	31.5397	12.26	19.2381	1.96004	4899.64	3.86251	430.178	0.141624	6.52146	16.9493	9.1727	40.8013	33.7035	308.378	64.8888	3.56542	173.956	1.54863	17.8478	87.2701	71.0345	1261.36	2924.27	100.092	185.194	29.4836	0.0438923	356.103	1857.43	19.299	216.702	397.681	446.98	59.9612	253608	1377.96	131.534	442.517	12.3472	3.2776
MIS-C	0.743072	1838.47	45.1016	26.7011	129.73	3.29331	44.0356	1317.47	45.2365	41.7387	21.6489	3.55465	7412.24	4.54511	911.927	0.141624	8.36281	16.9493	418.071	64.7353	131.626	403.424	82.1636	3.56542	76.1449	3.86474	17.8478	140.044	21.0032	317.979	11948.7	113.905	109.523	833.162	7.549	115.426	8092.45	26.4526	216.857	343.18	219.421	58.5033	374320	1228.37	237.568	533.589	98.6157	3.2776
MIS-C	0.743072	793.73	33.3327	26.7011	90.7781	4.76663	44.0356	2066.61	77.2931	23.8482	36.3816	3.26077	7336.57	24.3155	670.026	0.0708119	11.1845	16.9493	70.6909	146.825	153.761	463.133	70.3291	3.48749	184.865	4.27066	17.8478	152.88	42.8276	442.658	6268.72	150.053	143.673	202.505	4.29365	83.5945	5345.21	23.1607	186.38	1561.17	488.524	66.1394	152848	954.246	185.334	643.264	148.672	3.2776
MIS-C	0.743072	2879.12	174.412	26.7011	109.923	3.29331	121.81	1390.5	70.0121	22.6621	26.514	4.42607	7694.83	3.86251	550.838	0.141624	11.6022	16.9493	8.65631	48.9801	156.54	398.822	32.6336	3.56542	92.992	8.53791	17.8478	173.023	19.5547	949.628	12090.2	134.35	222.239	518.508	12.2955	337.744	2149.89	37.3303	224.325	1456.62	1007.18	129.105	328141	1319.55	207.344	495.311	196.948	3.2776
MIS-C	12.3953	846.273	70.6243	78.5346	45.7954	3.29331	3092.55	3520.26	29.6858	55.6713	29.3564	2.72924	4540.82	3.86251	1023.92	0.141624	2.12267	16.9493	267.116	67.3419	43.4407	972.688	51.8874	3.38033	48.5633	3.33944	17.8478	119.055	11.0771	268.129	3034.54	144.216	123.246	734.49	1.5039	4.7457	2197.08	11.939	179.585	2186.81	305.139	26.968	170318	365.743	211.973	1272.65	223.262	3.2776
MIS-C	0.565	845.04	43.45	62.31	175.37	0.71	997.52	2484.07	10.25	13.39	22.79	3.59	3801.9	1.01	659.19	0.23	5.44	15.26	189.06	4.855	78.98	536.36	15.48	0.13	182.11	2.18	39.26	151	7.26	144.5	12075.9	100.13	66.97	1294.96	26.47	835.74	7713.39	13.9	350.9	583.57	7271.65	47.56	234817	929.01	87.71	674.84	23.85	8.675
MIS-C	24.34	822.34	59.67	87.63	161.91	2.61	907.66	13414.6	12.31	17.46	47.27	12.26	6645.02	5.47	1127.74	1.59	5.96	15.26	180.11	4.855	94.09	482.67	143.15	0.13	711.65	1.32	39.26	201.2	21.62	286.14	11109.4	87.83	154.95	146.82	14.16	1206.97	6156.75	10.85	252.95	207.29	4923.61	83.93	198784	884.97	126.66	622.51	74.1	8.675
MIS-C	0.565	315.8	5.54	51.72	75.28	0.71	667	5375.11	9.17	14.91	6.88	3.59	1869.7	2.04	1076.77	0.22	2.01	15.26	26.03	4.855	8.72	386.94	77.28	0.13	320.63	1.01	39.26	130.56	13.37	230.11	5003.66	71.24	103.97	23.36	1.52	655.72	2186.45	4.65	170.4	106.19	1986.54	53.71	156774	566.53	31.25	498.15	11.93	8.675
MIS-C	0.565	134.61	9.96	24.38	17.6	0.71	687.13	2425.68	2.12	3.6	6.88	0.585	206.02	2.04	254.22	0.22	1.64	15.26	0.7	4.855	1.57	526.58	1.41	0.13	173.28	1.01	39.26	55.58	2.74	115.06	359.23	96.04	33.86	8.96	0.43	437.1	221.71	1.1	198.05	151.21	4145.61	20.17	64623.4	416	23.81	592.48	11.93	8.675
MIS-C	16.28	1174.62	59.04	94.24	303.65	3.41	993.24	4124	19.66	44.68	84.66	11.16	7253.81	7.73	2102.69	2	6.97	15.26	128.53	30.61	54.37	553.51	202.81	0.13	363.15	2.18	39.26	274.34	15.94	740.04	8270.98	176.09	266.93	1143.76	25.58	1218.77	9079.48	30.86	360.65	1221.07	5956.76	132.19	85317.2	656.21	221.01	772.39	41.58	8.675
MIS-C	0.565	1157.34	23.34	70.33	81.46	0.71	646.09	1722.46	13.3	22.97	22.79	4.34	2229.68	2.12	1602.79	0.09	4.06	15.26	7.02	4.855	17.12	347.17	19.22	0.13	190.9	1.01	39.26	107.72	8.27	569.24	9605.42	160.32	194.29	35.69	11.93	876.46	15160.3	6.84	155.39	160.42	1562.23	74.97	98337.5	841.19	75.49	503.09	31.2	8.675
MIS-C	0.85	512.87	25.28	51.72	163.98	0.71	838.21	717.07	2.69	13.73	13.77	0.95	1667.87	2.04	1003.08	0.22	3.47	15.26	2.17	4.855	17.12	449.86	8.92	0.13	128.75	2.74	39.26	251.76	8.27	233.03	5954.84	148.43	65.47	200.72	27.36	1385.23	3909.48	15.43	249.12	812.24	5299.89	26.88	80782.6	577.11	70.6	661.72	30.23	8.675
MIS-C	0.565	214.25	16.46	39.57	88.66	0.71	687.13	847.42	2.12	5.5	6.88	0.585	465.97	2.04	566.39	0.22	1.83	15.26	0.7	4.855	14.87	426.83	7.98	0.13	173.28	0.37	39.26	51.19	6.24	289.62	1247.03	45.83	80.45	14.15	0.43	270.46	1513.75	5.5	207.54	314.5	3621.82	41.41	34092.1	379.34	32.48	638.57	27.31	8.675
MIS-C	0.565	331.04	7.39	29.97	27.94	0.71	680.5	1293.54	2.12	2.83	6.88	0.585	517.15	2.04	250.32	0.22	1.45	15.26	4.81	9.62	9.83	436.52	39.81	0.13	83.32	0.37	39.26	55.58	6.75	145.91	2067.62	10.06	45.93	15.77	0.43	294.35	662.81	2.85	180.23	123.98	2443.99	24.65	69154.9	426.98	23.81	573.52	21.34	8.675
MIS-C	0.565	327.23	21.25	24.38	32.06	0.71	731.51	417.06	2.12	1.76	6.88	0.585	611.28	2.04	118.92	0.22	1.83	15.26	2.94	9.62	11.51	454.72	0.46	0.13	26.62	2.74	39.26	31.92	4.23	105.32	1425.5	37.17	56.47	18.89	0.43	537.03	1180.7	3.22	196.76	142.07	4058.87	35.82	25816.8	497.34	33.72	664.75	10.83	8.675
MIS-C	0.565	1019.68	34.4	47.89	79.4	0.71	827.74	1900.81	5.59	7.76	4.93	3.21	4077.46	0.47	678.96	0.09	4.06	15.26	41.19	4.855	17.68	431.68	11.73	0.13	119.75	0.42	39.26	322.42	6.24	139.33	16719.8	54.39	103.23	313.3	12.31	2651.68	7978.14	8.02	208.08	319.49	3525.96	76.09	172925	1169.93	70.6	628.53	43.44	8.675
MIS-C	8.21	626.99	34.97	62.31	184.7	0.71	749.56	7047.29	2.69	14.74	10.8	8.26	9949.3	3.79	1012.97	0.22	5.04	15.26	1064.92	4.855	97.07	447.44	143.15	0.13	371.62	1.61	39.26	141.31	18.52	348.41	11631.3	71.24	146.77	313.3	9.96	1776.52	6400.09	20.02	335.68	1048.48	5132.71	83.93	214517	958.17	142.44	491.24	20.33	8.675
MIS-C	13.34	245.03	35.54	39.57	85.57	0.71	944.75	2801.77	15.21	5.5	4.93	0.95	4659.62	2.12	311.02	0.22	5.83	15.26	43.51	66.61	17.4	438.95	47.29	0.73	234.58	2.74	39.26	70.63	13.37	200.61	5713.62	54.39	84.19	155.95	1.88	772.82	3813.51	4.83	208.08	374.88	5747.1	36.94	112756	639.36	63.25	700.12	20.33	8.675
MIS-C	0.85	46.96	24.85	8.92	19.67	0.71	902.9	215.21	8.04	2.52	6.88	0.585	411.09	2.04	63.11	0.22	2.18	15.26	1.1	9.62	2.66	524.14	6.11	0.73	6.37	3.29	39.26	23.57	6.75	113.2	717.86	54.39	26.28	50.65	0.43	548.54	270.85	1.58	211.89	354.62	6360.03	13.46	95771.9	423.69	33.72	691.01	13.01	8.675
MIS-C	0.565	229.66	22.7	39.57	87.63	0.64	921.76	449.55	12.31	5.5	16.76	0.585	697.29	2.04	113.32	0.22	6.6	15.26	5.13	53.49	7.06	548.61	9.86	0.13	83.32	3.82	39.26	48.98	9.29	88.26	715.25	140.46	55.71	30.37	0.67	469.7	521.97	7.25	204.27	509.37	5946.81	27.44	171927	678.32	53.43	737.7	11.93	8.675
MIS-C	3.8	254.63	14.85	34.98	71.17	0.71	944.75	2736	10.25	5.5	16.76	0.585	4032.19	2.04	290.03	0.22	2.18	15.26	188.34	21.28	13.19	505.82	21.09	0.13	146.66	1.01	39.26	65.31	15.43	105.78	3833.45	54.39	56.47	33.72	6.5	782.63	3733.91	3.34	220.88	952.05	3978.17	21.85	157571	784.91	43.59	728.54	9.72	8.675
MIS-C	5.27	338.65	36.24	39.57	116.47	0.71	577.63	977.87	5.59	10.72	4.93	0.585	2956.45	1.56	1009.68	0.23	3.77	15.26	3.88	4.855	24.47	323.11	92.3	0.13	101.63	1.61	39.26	119.7	12.35	305.08	11360.8	87.83	135.62	141.27	6.5	503.01	5460.72	11.78	179.29	88.73	1209.79	51.47	91431.3	826.29	53.43	382.53	1.76	8.675
MIS-C	0.565	367.16	30.5	34.98	77.34	0.71	827.74	579.62	2.69	5.18	6.88	0.585	4241.37	2.04	309.46	0.09	3.47	15.26	114.26	21.28	37.9	443.8	71.65	0.13	55.4	0.37	39.26	87.36	6.24	136.52	10925.1	50.12	73.71	448.03	9.35	338.57	4592.03	4.61	192.34	197.81	4431.11	39.18	144052	676.22	65.7	604.48	16.2	8.675
MIS-C	6	140.48	12.93	24.38	54.71	0.71	1031.05	431.5	5.59	2.98	6.88	0.585	992.31	2.04	79.46	0.22	2.01	15.26	16.29	4.855	7.06	509.48	5.17	0.13	101.63	2.18	39.26	68.51	4.23	54.89	3079.37	41.52	42.54	217.6	2.22	613.25	1374.67	3.22	207.54	1538.59	6904.46	33.59	55562.1	520.85	31.25	668.78	9.16	8.675
MIS-C	0.565	672.25	32.34	80.71	199.23	0.64	997.52	1417.04	8.04	12.05	22.79	6.39	6190.1	2.12	925.27	0.49	5.44	15.26	49.35	4.855	108.13	514.36	37	0.13	101.63	1.01	39.26	190.92	15.43	2070.6	10212	112.33	295.09	492.63	21.89	2164.38	4536.03	22.51	323.49	4028.78	12468.4	109.73	233187	1172.18	123.02	709.25	24.85	8.675
MIS-C	3.06	456.19	20.68	39.57	94.83	0.71	806.31	2133.95	14.26	6.14	16.76	0.95	796.5	2.04	433.76	0.22	3.77	15.26	23.75	60.2	10.95	492.41	21.09	1.32	225.88	5.38	39.26	68.51	8.27	129.97	2192.18	87.83	86.43	33.06	3.44	251.7	1451.04	6.94	213.15	142.07	3923.35	35.82	142265	605.62	36.19	618.5	9.72	8.675
MIS-C	0.565	2028.79	77.89	79.28	343.63	0.64	898.11	14063.2	12.31	15.42	16.76	8.86	17674.4	4.91	1162.22	0.03	7.94	15.26	1508.38	4.855	236.77	487.54	134.65	0.13	547.3	0.37	39.26	259.91	69.11	441.72	14370.4	128.46	173.51	330.8	7.42	3287.81	4383.93	14.96	364.38	4556.73	7577.67	150.2	315005	1377.05	92.59	605.48	101.52	8.675
MIS-C	0.565	760.93	48.93	60.62	193	0.71	1039.25	2133.95	8.04	14.74	6.88	1.95	3301.48	2.04	1108.48	0.23	4.63	15.26	174.05	4.855	71.32	565.78	66.03	0.13	137.72	0.37	39.26	72.75	19.55	624.57	5511.55	54.39	143.06	111.66	3.15	522.77	2561.05	10.2	247.72	1048.48	7400.93	61.54	213102	763.75	58.35	735.66	60.58	8.675
MIS-C	10.41	2762.81	82.81	104.25	221.06	5.52	1125.24	6750.57	14.26	48.69	44.19	12.26	14781.5	5.47	2802	1.18	10.01	15.26	359.3	4.855	64.87	551.06	380.36	0.73	294.97	1.61	118.75	326.83	23.7	900.77	20359.4	128.46	216.9	1624.62	53.19	2513.34	19844.9	25.02	347.96	1255.94	11019.5	151.32	268484	1212.9	193.26	709.25	105.65	8.675
MIS-C	0.565	142.44	12.64	39.57	52.66	0.71	673.79	1591.51	11.3	7.43	4.93	0.585	815.45	2.04	443.09	0.22	3.47	15.26	0.7	53.49	8.17	453.5	37.93	0.13	208.43	2.74	39.26	62.09	11.84	93.78	3629.04	79.57	60.22	38.28	2.22	184.07	1418.6	3.78	172.3	197.81	1695.03	35.26	75460.7	356.75	36.19	576.51	15.15	8.675
MIS-C	6.74	295.77	17.34	106.66	95.86	0.64	958.24	11680.1	8.04	12.72	16.76	4.34	3548.18	3.79	1548.57	0.9	3.77	15.26	9.23	4.855	94.39	480.24	21.09	0.73	329.16	0.37	218	253.57	7.26	351.46	5780.69	144.45	89.42	63.45	5.05	3202.25	2856.47	8.86	263.67	1071.32	5071.19	66.02	74475.3	717.31	68.15	602.48	1.15	8.675
MIS-C	0.85	444.85	29.28	24.38	87.63	0.71	975.92	1112.05	2.12	3.6	6.88	0.585	2187.88	2.04	139.61	0.22	3.47	15.26	30.29	9.62	10.95	535.14	11.73	0.13	137.72	3.56	39.26	59.93	11.33	65.36	4038.37	54.39	46.69	63.45	0.67	491.82	3510.39	3.1	226.41	374.88	5671.43	26.88	56743.9	454.23	33.72	780.58	10.83	8.675
MIS-C	3.06	580.79	57.92	43.85	81.46	0.71	1059.45	985.12	16.13	7.43	16.76	3.59	4869.08	1.56	342.09	0.63	5.44	15.26	56.54	4.855	13.19	509.48	43.55	0.13	101.63	1.61	39.26	116.72	8.27	316.1	17734.7	172.16	127.44	426.77	16.28	1619.7	7135.43	6.84	235.45	344.54	10913.3	41.41	171727	1174.44	73.05	715.33	19.31	8.675
Respiratory	42.4201	548.176	83.0708	36.1362	138.77	2.33719	1473.69	2723.4	4.97666	9.9661	33.3305	3.68979	3078.1	4.20236	1046.94	0.920555	6.25515	16.9493	35.3151	8.91813	46.9137	745.035	25.6372	4.44254	149.721	1.92384	291.744	227.644	9.22593	149.553	6933.85	150.311	98.3757	184.52	11.3028	2030.59	1583.97	2.48594	287.294	5585.58	18917	124.081	317803	924	50.2429	1013.11	18.4041	211.933
Respiratory	4.81494	167.012	11.5249	23.155	384.613	2.33719	830.621	639.016	0.707977	4.70332	7.57079	1.1244	1767.33	0.0643219	221.118	0.141624	1.64899	16.9493	97.4192	4.4717	40.946	504.679	5.49216	2.30101	85.6758	1.50428	31.1726	41.1201	6.71281	72.9993	248.954	4.94117	32.2378	53.4642	0.63219	271.881	64.6075	3.74578	222.049	936.851	6991.79	26.1239	191899	577.097	44.977	653.197	13.2287	9.91221
Respiratory	12.2573	1367.38	33.7797	44.442	2443.24	3.29331	1288.38	4410.31	4.06046	12.8203	18.0834	4.75962	30120	4.20236	987.174	0.141624	4.47425	3.58431	957.943	8.91813	378.062	617.297	44.8813	3.56542	229.347	1.92384	31.1726	489.451	7.53935	204.227	295.322	63.1137	61.7744	163.741	7.87364	4224.38	287.44	4.58943	297.707	2861.15	17762.1	118.421	251827	990.717	71.2725	915.925	12.5459	9.91221
Respiratory	1.14008	245.813	14.2498	15.0075	43.9409	0.573673	1011.58	245.016	2.26969	2.33269	14.4668	3.08938	499.647	1.92966	69.8694	0.141624	1.64899	16.9493	18.324	4.4717	42.919	493.939	2.02738	3.14395	69.5833	1.92384	31.1726	68.8607	4.26671	18.8257	115.185	47.5796	13.5891	25.5081	0.172415	564.216	57.5482	2.24972	248.806	209.565	10858.3	42.2764	63576.7	748.712	31.7438	827.914	14.773	9.91221
Respiratory	1.14008	58.7536	2.9475	4.82309	10.5842	0.573673	264.2	166.755	2.26969	0.749117	2.74151	0.360246	170.338	0.0214406	36.4747	0.141624	0.483702	16.9493	12.2397	4.4717	6.66194	125.636	0.783062	0.683468	17.3929	0.0613993	31.1726	16.8364	1.67541	12.5296	69.163	9.90454	9.47498	6.87397	0.258623	216.882	24.2685	0.674916	52.8549	237.802	2115.21	12.9036	33362.1	198.736	9.91637	176.189	3.65018	9.91221
Respiratory	1.14008	301.032	7.19912	9.93112	14.0295	0.573673	962.618	175.341	0.707977	1.31807	6.34766	1.57198	306.892	1.92966	80.828	0.141624	1.35217	16.9493	0.671506	4.4717	10.3035	521.902	3.14297	1.49224	53.4443	0.675392	31.1726	38.0153	7.53935	33.8155	761.937	23.0958	26.077	10.7124	1.02491	318.132	72.716	0.303712	203.718	338.04	6359.51	25.6948	78748.9	372.52	31.7438	739.985	13.9179	9.91221
Respiratory	1.14008	203.595	22.1805	33.1495	45.5449	0.722403	44.908	1626.63	4.97666	4.70332	10.9555	3.53696	5375.91	1.64021	145.899	0.141624	2.49546	16.9493	13.1554	4.4717	31.3124	54.3412	68.2766	2.72248	69.5833	0.245597	31.1726	985.57	5.07091	408.193	119.266	47.5796	63.0211	22.4726	0.306516	6517.41	57.5482	2.72216	45.5094	92.3988	233.768	28.2796	174262	1123.01	18.4194	55.2419	4.32662	9.91221
Respiratory	9.74563	478.796	37.0346	9.93112	37.5136	0.573673	1192.88	651.448	0.707977	2.45597	10.9555	1.43007	516.269	2.47639	101.438	0.141624	1.9458	16.9493	38.8761	55.1383	12.7149	575.963	2.02738	3.99829	53.4443	6.31389	31.1726	76.4893	6.71281	27.7383	260.529	39.6182	37.2974	46.6	1.39848	1368.59	71.3822	2.12598	246.85	1194.71	13088.7	49.3769	228883	1049.75	31.7438	811.031	6.96853	9.91221
Respiratory	1.14008	99.8926	7.5596	19.3029	12.5158	0.573673	785.677	688.885	2.26969	2.58872	6.34766	0.534911	1020.54	1.92966	182.752	0.141624	1.35217	16.9493	5.24995	4.4717	10.3035	430.784	2.02738	1.10494	4.53981	0.880057	31.1726	62.7257	4.26671	65.2959	163.538	4.94117	20.8928	11.8385	0.63219	357.493	75.3429	0.303712	182.405	364.139	5844.04	17.2048	42567.7	419.439	26.4323	705.722	6.47078	9.91221
Respiratory	1.14008	226.018	30.2066	33.1495	168.433	0.722403	933.974	2985.55	2.26969	5.24382	5.94697	3.24222	2591.75	0.632499	378.786	0.141624	2.7593	16.9493	27.5216	21.2848	28.5112	573.788	6.71503	3.56542	253.161	1.09495	31.1726	189.127	6.71281	199.713	1644.72	55.4077	48.7982	43.8191	0.63219	547.492	638.878	1.40607	219.229	837.022	8279.74	27.8505	53457.7	529.698	39.6883	782.326	13.9179	9.91221
Respiratory	1.14008	128.042	3.24437	15.0075	12.5158	0.573673	447.057	222.481	2.26969	0.350852	6.34766	0.567661	258.595	1.92966	58.2299	0.141624	1.35217	16.9493	0.671506	4.4717	6.84463	404.136	2.02738	1.10494	29.1314	0.675392	31.1726	22.3205	3.47369	33.4298	113.738	7.17302	13.3086	4.76869	0.306516	187.12	13.3704	0.472441	181.714	381.617	3374.14	11.3915	33900.2	271.697	26.4323	629.988	7.9768	9.91221
Respiratory	0.565	93.19	8.75	17.83	13.45	0.71	858.71	561.54	2.12	1.76	6.88	0.585	284.44	2.04	173.59	0.22	0.57	15.26	32.27	4.855	5.95	511.92	0.46	0.13	26.62	0.7	39.26	22.35	2.24	19.87	56.89	7.38	22.1	7.07	0.43	158.21	55.98	0.96	231.56	207.29	3887.39	19.06	78220	381.59	27.53	768.3	5.07	8.675
Respiratory	0.743072	1429.46	45.1016	26.7011	5547.05	3.29331	13443.7	1403.78	54.8546	14.9039	13.2854	2.06226	3183.75	0.599355	558.469	0.141624	4.57781	16.9493	672.263	23.4938	3799.18	476.91	31.7427	3.56542	57.2503	0.982389	17.8478	156.922	18.811	705.162	2645.66	54.9714	117.569	553.593	0.63219	1439.29	273.732	12.6858	263.389	756.726	504.967	157.817	491124	1639.51	116.149	726.943	126.711	3.2776
Respiratory	0.743072	364.113	17.7013	26.7011	2.52863	3.29331	44.0356	1776.28	2.26969	3.94416	5.20733	1.44128	177.56	3.86251	269.251	0.141624	2.71088	16.9493	0.543567	48.9801	2.00347	385.045	6.50465	3.56542	68.6122	3.86474	17.8478	68.3708	4.66881	255.317	938.29	32.4498	80.2161	5.928	0.0438923	142.011	317.912	2.40746	182.607	343.18	590.825	48.9903	118712	989.494	43.3776	580.896	5.47528	3.2776
Respiratory	0.743072	199.762	13.2901	26.7011	2.52863	3.29331	44.0356	367.098	2.26969	2.25774	5.20733	0.227436	103.544	3.86251	74.4489	0.141624	1.52594	16.9493	0.543567	3.2553	3.18831	532.002	3.138	3.56542	22.5109	0.863001	17.8478	33.1904	4.66881	22.9739	104.863	24.6447	14.2234	7.83293	0.0438923	186.805	36.0557	0.854893	217.465	874.385	1029	34.9143	130736	748.027	37.6082	747.944	35.8879	3.2776
Respiratory	0.743072	506.932	139.439	26.7011	215.803	3.29331	44.0356	2707.75	27.8992	26.8329	14.4668	3.35788	14373.6	3.86251	184.739	0.141624	7.68083	16.9493	1134.14	56.9504	304.721	476.91	41.5194	3.56542	107.867	3.04609	17.8478	243.968	5.64525	100.407	903.886	52.5178	70.5291	300.039	0.0438923	934.278	288.58	15.3193	202.874	1760.06	1603.5	127.313	317934	1677.95	146.729	686.521	69.5896	3.2776
Respiratory	9.10117	13788.5	230.027	98.872	1016.49	3.29331	7677.98	5759.18	32.7083	60.8586	36.2486	6.54199	3576.57	6.73442	1537.1	6.17392	4.83355	387.745	376.61	21.4201	2925.64	1016.65	48.5917	3.77974	29.3005	9.85459	269.313	412.775	12.4933	1720.31	5307.4	199.849	306.702	1630.1	4.83948	4932.15	1909.52	55.2634	268.423	2186.81	633.416	202.039	642107	921.163	297.945	1219.84	353.292	449.614
Respiratory	4.18929	1011.28	78.0498	32.8535	59.5757	3.29331	3897.19	1257.19	2.26969	12.1122	5.03296	3.26333	2763.6	2.72207	584.625	0.141624	0.37509	16.9493	63.9439	4.4717	96.1125	978.988	22.991	3.77974	7.10158	2.35705	242.028	256.549	3.35611	161.153	885.066	5.51677	108.347	133.828	0.971765	7648.92	364.784	3.39009	187.02	3114.8	1035.11	100.059	377035	1038.02	73.4594	1243.98	155.98	452.332
Respiratory	17.6172	1056.64	65.8568	61.7129	51.0259	3.29331	5096.22	1270.72	11.0001	13.2805	14.8177	6.43977	3160.81	10.8966	1386.99	0.141624	3.72533	213.523	22.66	4.4717	84.6949	1283.24	36.426	7.38413	12.0962	1.93408	641.575	266.611	5.45126	2394.81	3621.99	245.92	228.794	49.1157	0.690477	6158.88	10450.1	10.7697	230.187	8143.46	1035.11	38.5269	378576	905.131	207.866	1432.34	285.018	504.652
Respiratory	0.743072	798.266	72.4227	37.0144	7.37393	3.29331	4317.27	583.095	2.26969	24.2579	1.66094	2.15426	6161.99	3.86251	217.39	0.141624	0.37509	16.9493	8.50683	14.8284	164.08	1129.08	18.4574	1.61711	7.10158	0.252419	17.8478	111.518	2.65773	86.8716	6116.47	5.51677	60.6403	135.918	0.0438923	346.216	645.926	2.22076	215.531	2428.84	1604.98	48.2815	149391	599.859	107.625	1385.63	394.321	3.2776
Respiratory	0.743072	895.44	44.078	40.9528	29.9528	3.29331	2769.3	2526.48	2.26969	9.32058	1.66094	1.84505	2026.23	3.86251	253.552	0.141624	0.37509	16.9493	58.019	4.4717	93.829	925.38	11.5822	3.56542	13.7191	0.252419	17.8478	129.497	4.75288	245.861	1689.98	41.3035	77.1275	108.538	0.292615	935.35	507.802	4.29412	162.107	1666.1	159.364	52.8527	247285	928.945	130.845	982.392	167.254	240.402
Respiratory	0.743072	312.458	38.5244	45.9482	17.1641	3.29331	2947.65	440.211	29.6858	7.66766	22.2505	1.15507	389.605	1.19039	170.962	0.141624	2.9581	16.9493	24.4198	95.3306	32.7771	877.75	43.0726	3.1855	23.1802	2.75956	17.8478	78.9617	16.3861	35.3437	111.622	164.279	41.3716	63.687	0.507593	4.7457	134.282	3.16409	147.017	1715.36	213.327	34.149	70925.2	269.2	82.0542	1005.45	159.765	3.2776

## Sheet: Figure2S-V
Additional ELISA
LBP levels (ng/ml)			LPS (EU/ml)			IL-18BPa(pg/ml)			Free IL-18(pM)
MIS-C	Respiratory		MIS-C	Respiratory		MIS-C	Respiratory		MIS-C	Respiratory
800	246.339		0	1.21579		16300.5	15468.2		26.0676	37.3744
500.358	254.468		1.02065	1.5		70736.7	6902.15		0.897334	5.18409
805.321	241.091		2.79007	0.61143		68540.7	15261.3		1.83137	53.6688
800	230.987		0.555685	0		38842.6	16643.3		2.39983	1.70424
357.127	197.241		0	2.42378		10178.1	7053.76		3.04509	7.85547
	237.242		0	0.221534		92858.7	5096.03		3.61448	0
	219.048		0	0.208104		57416.9	5834.82		4.28091	1.21645
			0	0.225658		31792.2	52582.4		2.8582	5.74038
			0	0.372959		21017.9	7988.12		4.86611	7.69682
			0.529958	0.248604		15921.2	2326.76		2.95315	1.04763
			0.192031	0		16700.5	9528.03		2.06268	2.75203
			0.401299	0.281173		10319.4	5423.15		0	2.31642
			0.176593	0.207364		30450.4	3240.14		1.76405	1.40579
			0.888459	0		14215.7	8022.35		0	2.18168
				0		31394.6	8159.44		3.3245	6.08195
				0			8039.47			0.373267
				0.344303			3491.65			0.817656
				0.180082
				0
				0.233805
				1.19787
				0.325586

## Sheet: Figure3B
median metal isotype signal
CD38 in none-naive CD4 T
		healthy	healthy	healthy	healthy	healthy	healthy	healthy	MIS-C_Admission	MIS-C_Admission	MIS-C_Admission	MIS-C_Admission	MIS-C_Admission	MIS-C_Admission	MIS-C_Admission	MIS-C_Admission	MIS-C_Admission	MIS-C_Admission	MIS-C_Admission	MIS-C_Admission	MIS-C_Admission	MIS-C_Admission	MIS-C_Admission	MIS-C_Admission	MIS-C_Admission	MIS-C_Follow	MIS-C_Follow	MIS-C_Follow	MIS-C_Follow	MIS-C_Follow	MIS-C_Follow	MIS-C_Follow	COVID	COVID	COVID	COVID	COVID	COVID	COVID	COVID	COVID	COVID	infection	infection	infection	infection	infection	infection	infection
	TCR Vbeta21.3+	-0.00082	-0.00082	-0.00082	-0.00082	-0.00082	-0.00082	-0.00082	18.4	12.9	7.62	12.2	15.3	17.7	0.57	31.3	5.37	9.94	5.35	20.5	8.57	27.9	21.1	15.1	11.1	1.57	0.36	0.95	-0.00082	17	0.56	0.88	-0.00082	0.12	-0.00082	-0.00082	-0.00082	6.78	-0.00082	1.18	4.87	-0.00082	1.88	0.43	1.48	0.79	0.4	12.4	-0.00082
	TCR Vbeta21.3-	-0.00082	-0.00082	-0.00082	-0.00082	-0.00082	-0.00082	-0.00082	-0.00082	-0.00082	0.57	-0.00082	-0.00082	0.032	1.52	0.98	-0.00082	-0.00082	-0.00082	0.12	-0.00082	-0.00082	0.085	-0.00082	0.032	1.91	0.27	-0.00082	-0.00082	-0.00082	-0.00082	0.75	-0.00082	0.36	-0.00082	-0.00082	-0.00082	7.69	-0.00082	1.66	5.82	-0.00082	1.69	0.08	1.77	1.08	1.17	27.6	-0.00082
ICOS in none-naive CD4 T
		healthy	healthy	healthy	healthy	healthy	healthy	healthy	MIS-C_Admission	MIS-C_Admission	MIS-C_Admission	MIS-C_Admission	MIS-C_Admission	MIS-C_Admission	MIS-C_Admission	MIS-C_Admission	MIS-C_Admission	MIS-C_Admission	MIS-C_Admission	MIS-C_Admission	MIS-C_Admission	MIS-C_Admission	MIS-C_Admission	MIS-C_Admission	MIS-C_Admission	MIS-C_Follow	MIS-C_Follow	MIS-C_Follow	MIS-C_Follow	MIS-C_Follow	MIS-C_Follow	MIS-C_Follow	COVID	COVID	COVID	COVID	COVID	COVID	COVID	COVID	COVID	COVID	infection	infection	infection	infection	infection	infection	infection
	TCR Vbeta21.3+	15.7	26.5	15.6	17.2	22.6	16.5	22.9	199	249	28.2	96.4	162	112	31.8	205	136	74.6	18.8	422	160	137	315	145	177	21.6	19.7	32.8	22.3	333	18.4	27.6	26.9	15	22.2	14	27.8	42	20.4	22	35.9	15.5	30.5	19	28.4	17.9	21.8	63.6	16.4
	TCR Vbeta21.3-	14.4	21.8	14.3	14.7	18.2	13.1	20.9	20.6	15	18	19.1	18	26.3	34.3	22.3	15.1	20	12.2	27.5	20.6	23.5	32.9	22.6	18.3	20.5	17.6	28.5	20.5	18.5	13	17.4	32.8	13.4	21.4	12.4	21.3	41.9	15.8	21.6	34.9	14.4	28.8	15.7	26.9	15.5	14.2	165	16.1
IL18R in none-naive CD4 T
		healthy	healthy	healthy	healthy	healthy	healthy	healthy	MIS-C_Admission	MIS-C_Admission	MIS-C_Admission	MIS-C_Admission	MIS-C_Admission	MIS-C_Admission	MIS-C_Admission	MIS-C_Admission	MIS-C_Admission	MIS-C_Admission	MIS-C_Admission	MIS-C_Admission	MIS-C_Admission	MIS-C_Admission	MIS-C_Admission	MIS-C_Admission	MIS-C_Admission	MIS-C_Follow	MIS-C_Follow	MIS-C_Follow	MIS-C_Follow	MIS-C_Follow	MIS-C_Follow	MIS-C_Follow	COVID	COVID	COVID	COVID	COVID	COVID	COVID	COVID	COVID	COVID	infection	infection	infection	infection	infection	infection	infection
	Vβ21.3+	5.25	7.31	3.59	3.86	3.85	5.51	6.74	87.2	67	22.6	23.7	40.1	49.8	12.3	44.6	65.9	49.2	17.3	30.9	49.9	71	80.4	42.4	87.2	9.73	18	12.6	14.4	29.2	11.8	15.7	24.8	3.08	14.5	7.5	19.4	4.01	21.5	7.6	3.43	5.61	18.9	18.7	13.8	4.22	1.63	28.2	6.66
	Vβ21.3-	6.57	6.61	3.05	4.6	4.03	6.19	6.61	13.6	12.6	7.67	13	11	13.9	12.7	10.5	11.6	7.48	5.83	23.9	10.6	14.9	19.9	14.2	10.9	5.37	7.6	9.15	10.7	8.93	5.13	7.93	13.9	4.22	7.62	8.06	16.6	3.88	23.4	11	4.29	4.87	17.1	17.8	17.6	3.71	6.59	46.5	6.43
HLA-DR in none-naive CD4 T
		healthy	healthy	healthy	healthy	healthy	healthy	healthy	MIS-C_Admission	MIS-C_Admission	MIS-C_Admission	MIS-C_Admission	MIS-C_Admission	MIS-C_Admission	MIS-C_Admission	MIS-C_Admission	MIS-C_Admission	MIS-C_Admission	MIS-C_Admission	MIS-C_Admission	MIS-C_Admission	MIS-C_Admission	MIS-C_Admission	MIS-C_Admission	MIS-C_Admission	MIS-C_Follow	MIS-C_Follow	MIS-C_Follow	MIS-C_Follow	MIS-C_Follow	MIS-C_Follow	MIS-C_Follow	COVID	COVID	COVID	COVID	COVID	COVID	COVID	COVID	COVID	COVID	infection	infection	infection	infection	infection	infection	infection
	TCR Vbeta21.3+	13.2	17.2	10	9.7	10.6	12.9	12.2	30	17.1	13.3	11.8	22.9	15.7	13	24.4	23.1	20	13.5	20.9	22	27.2	16.2	9.59	29.2	12.1	15.1	11.2	9.75	15.7	12.4	13	11.8	12.8	13.8	14.7	13.1	11.3	10.9	9.31	10.9	10.2	13.2	15.6	13.4	11.9	16.1	16.2	7.93
	TCR Vbeta21.3-	17.8	20.7	11.6	12.8	14.3	16.1	16	12.6	13.4	11.7	12.4	14.2	13.2	17.1	13.8	18.6	13.4	13	17.2	14.3	13.7	12.2	9.62	14.5	15.3	16.9	13.1	11.2	11.8	15.8	15.1	12.2	14.2	15.1	17.6	15.8	13.2	17.7	12	13.1	11.5	15.2	17.3	17.3	14.7	9.78	20.9	12.2
CD38 in none-naive CD8 T
		healthy	healthy	healthy	healthy	healthy	healthy	healthy	MIS-C_Admission	MIS-C_Admission	MIS-C_Admission	MIS-C_Admission	MIS-C_Admission	MIS-C_Admission	MIS-C_Admission	MIS-C_Admission	MIS-C_Admission	MIS-C_Admission	MIS-C_Admission	MIS-C_Admission	MIS-C_Admission	MIS-C_Admission	MIS-C_Admission	MIS-C_Admission	MIS-C_Admission	MIS-C_Follow	MIS-C_Follow	MIS-C_Follow	MIS-C_Follow	MIS-C_Follow	MIS-C_Follow	MIS-C_Follow	COVID	COVID	COVID	COVID	COVID	COVID	COVID	COVID	COVID	COVID	infection	infection	infection	infection	infection	infection	infection
	Vβ21.3+	-0.00082	-0.00082	-0.00082	-0.00082	-0.00082	0.6	-0.00082	5.04	14.7	5.99	21.6	7.99	19	9.05	32.4	7.71	18.2	4.58	20.3	12	34.1	19.3	12.2	14.1	-0.00082	-0.00082	0.38	-0.00082	6.37	0.1	0.48	-0.00082	0.75	1.12	3.06	-0.00082	7.88	1.85	0.46	11.2	-0.00082	18.7	0.064	25.6	4.82	26.1	19.6	-0.00082
	Vβ21.3-	-0.00082	-0.00082	-0.00082	-0.00082	-0.00082	-0.00082	-0.00082	0.88	1.52	1.42	-0.00082	2.25	2.19	8.52	19.6	1.09	0.75	-0.00082	7.75	-0.00082	7.82	6.32	-0.00082	-0.00082	-0.00082	-0.00082	-0.00082	-0.00082	-0.00082	-0.00082	0.92	-0.00082	4.55	0.61	2.44	0.48	9.38	5.39	2.74	7.9	-0.00082	17.3	0.13	8.15	4.59	-0.00082	30.8	-0.00082
ICOS in none-naive CD8 T
		healthy	healthy	healthy	healthy	healthy	healthy	healthy	MIS-C_Admission	MIS-C_Admission	MIS-C_Admission	MIS-C_Admission	MIS-C_Admission	MIS-C_Admission	MIS-C_Admission	MIS-C_Admission	MIS-C_Admission	MIS-C_Admission	MIS-C_Admission	MIS-C_Admission	MIS-C_Admission	MIS-C_Admission	MIS-C_Admission	MIS-C_Admission	MIS-C_Admission	MIS-C_Follow	MIS-C_Follow	MIS-C_Follow	MIS-C_Follow	MIS-C_Follow	MIS-C_Follow	MIS-C_Follow	COVID	COVID	COVID	COVID	COVID	COVID	COVID	COVID	COVID	COVID	infection	infection	infection	infection	infection	infection	infection
	Vβ21.3+	13.1	11.8	8.15	10.8	12	11	-0.00082	21.6	41.9	16	25.5	25.9	31.8	35.3	66.1	19.2	36.3	11.6	66.2	34.7	65.9	75.6	51.3	59.1	8.47	13.3	13.1	9.67	29.8	11.6	5.62	17.4	16.3	9.81	13.8	9.08	18.3	16.3	14.3	25.7	9.33	60.8	5.48	45	12.5	81.5	85.8	10.9
	Vβ21.3-	6.59	7.8	5.54	4.47	9.05	6.25	7.25	10.6	12.9	5.61	10	13.6	17	18.8	34.1	7.62	13.7	6.68	19.9	12.7	15.4	26.9	6.78	8.04	6.65	10.5	11.2	10.4	12.5	6.82	6.89	13.6	6.28	12	12	9.38	19.9	30.8	17.9	22.4	8.93	64.3	7.37	20	5.62	7.8	98.2	9.36
IL18R in none-naive CD8 T
		healthy	healthy	healthy	healthy	healthy	healthy	healthy	MIS-C_Admission	MIS-C_Admission	MIS-C_Admission	MIS-C_Admission	MIS-C_Admission	MIS-C_Admission	MIS-C_Admission	MIS-C_Admission	MIS-C_Admission	MIS-C_Admission	MIS-C_Admission	MIS-C_Admission	MIS-C_Admission	MIS-C_Admission	MIS-C_Admission	MIS-C_Admission	MIS-C_Admission	MIS-C_Follow	MIS-C_Follow	MIS-C_Follow	MIS-C_Follow	MIS-C_Follow	MIS-C_Follow	MIS-C_Follow	COVID	COVID	COVID	COVID	COVID	COVID	COVID	COVID	COVID	COVID	infection	infection	infection	infection	infection	infection	infection
	Vβ21.3+	1.22	2.15	2.13	-0.00082	1.68	11.7	13.5	37.5	51.8	11.8	17.9	19.8	33	10.6	29.7	36.2	43.1	15.9	43.5	38.5	57.6	26.7	22.8	49	2.32	1.93	6.84	11	18.6	10.4	-0.00082	0.76	19.2	2.82	5.97	8.98	2.62	10.7	10.4	4.31	10.9	10.9	8.08	14.3	6.99	52.7	33.9	7.31
	Vβ21.3-	3.73	3.85	3.47	1.61	2.71	7.8	0.18	17.1	22.3	6.74	5.83	10.2	13	6.37	11.6	5.51	6.63	4.91	6.57	8.86	19.9	30.8	10.1	11.3	2.38	2.01	4.37	7.46	5.26	5.04	2.6	0.96	2.38	5.97	9.73	10.4	3.19	12.4	8.33	2.92	6.35	8.59	9.31	14.2	2.62	9.36	42.7	4.04
HLA-DR in none-naive CD8 T
		healthy	healthy	healthy	healthy	healthy	healthy	healthy	MIS-C_Admission	MIS-C_Admission	MIS-C_Admission	MIS-C_Admission	MIS-C_Admission	MIS-C_Admission	MIS-C_Admission	MIS-C_Admission	MIS-C_Admission	MIS-C_Admission	MIS-C_Admission	MIS-C_Admission	MIS-C_Admission	MIS-C_Admission	MIS-C_Admission	MIS-C_Admission	MIS-C_Admission	MIS-C_Follow	MIS-C_Follow	MIS-C_Follow	MIS-C_Follow	MIS-C_Follow	MIS-C_Follow	MIS-C_Follow	COVID	COVID	COVID	COVID	COVID	COVID	COVID	COVID	COVID	COVID	infection	infection	infection	infection	infection	infection	infection
	Vβ21.3+	17.3	12.8	11.7	8.06	12.3	22.4	5.88	27.6	28.1	15.6	69.2	32.1	26.7	23.1	248	32.1	72.6	16	68	64.6	74.8	55.6	15.9	91	10.4	23.2	9.67	9.05	24.8	14.8	16.1	13.1	12.6	20.7	23.2	12.2	12.2	34	16.2	10.5	11.2	112	21.4	20.2	24.2	267	104	12.1
	Vβ21.3-	14.9	17.6	10.3	12.2	13.7	14.7	11.5	20.5	19.4	9.89	11.9	23.6	17.1	24.7	83.7	20.4	20.6	13.1	32.6	18.9	24.9	25.1	14.4	12.4	11.8	18.1	11.2	16.6	13.1	15.3	12.3	12.7	17.7	20.5	25.4	15.1	12.7	84.4	12.9	14.1	9.28	91.3	16.4	26.5	20.5	13	39.6	11.9
[truncated: 7 more columns]

## Sheet: Figure3C
median metal isotype signal
IL-18R in HLA-DR+ CD38+ CD4T
		MIS-C_Admission	MIS-C_Admission	MIS-C_Admission	MIS-C_Admission	MIS-C_Admission	MIS-C_Admission	MIS-C_Admission	MIS-C_Admission	MIS-C_Admission	MIS-C_Admission	MIS-C_Admission	MIS-C_Admission	MIS-C_Admission	MIS-C_Admission	MIS-C_Admission	MIS-C_Admission	MIS-C_Admission	infection	infection	infection	infection	infection	infection	infection	infection	infection	infection	infection	infection	infection	infection	infection	infection	infection
	Vβ21.3+	106	53.5	92	47.5	50.7	60.9	74.2	53.5	41.6	97.1	27.3	39.7	79.8	96.9	88.4	74.4	91.8	29.8	14.1		10.6	1.63	68.6					1.47	27.7	8.83	0.61
	Vβ21.3-	16.1	18.9	5.42	51.8	52.4	16.8	70.5	64.8	6.41	24.2	25.5	33.3	17.2	22.6	95.1	43.7	17.1	30.6	10.5	7.84	9.46	0.46	60.4	1.47	83.7	9.94	39.4	5.16	4.4	55	2.75
PD-1 in HLA-DR+ CD38+ CD4T
		MIS-C_Admission	MIS-C_Admission	MIS-C_Admission	MIS-C_Admission	MIS-C_Admission	MIS-C_Admission	MIS-C_Admission	MIS-C_Admission	MIS-C_Admission	MIS-C_Admission	MIS-C_Admission	MIS-C_Admission	MIS-C_Admission	MIS-C_Admission	MIS-C_Admission	MIS-C_Admission	MIS-C_Admission	infection	infection	infection	infection	infection	infection	infection	infection	infection	infection	infection	infection	infection	infection	infection	infection	infection
	Vβ21.3+	97.7	51.7	53.1	41.3	77.2	64.3	16.4	95.3	12.8	49.9	41.6	132	37.9	36.5	85.3	16.2	138	35.5	5.04		5.57	9.54	44.3					0.38	8.15	4.43	-0.00082
	Vβ21.3-	2.43	13.4	9.89	15.3	15.5	5.78	50.6	9.46	2.72	8.36	11.3	7.52	3.58	7.86	8.9	14.4	14.3	40.9	2.82	5	6.89	2.07	78.3	12.3	35.8	8.31	48.2	5.23	5	27	6.48
ICOS in HLA-DR+ CD38+ CD4T
		MIS-C_Admission	MIS-C_Admission	MIS-C_Admission	MIS-C_Admission	MIS-C_Admission	MIS-C_Admission	MIS-C_Admission	MIS-C_Admission	MIS-C_Admission	MIS-C_Admission	MIS-C_Admission	MIS-C_Admission	MIS-C_Admission	MIS-C_Admission	MIS-C_Admission	MIS-C_Admission	MIS-C_Admission	infection	infection	infection	infection	infection	infection	infection	infection	infection	infection	infection	infection	infection	infection	infection	infection	infection
	Vβ21.3+	402	431	158	247	372	190	117	289	220	208	30.9	526	273	226	526	126	296	294	14.3		26.9	21.8	179					8.81	69.3	54	27.5
	Vβ21.3-	41.6	44.6	98.7	53.8	163	27.4	192	116	42.6	42.7	51.8	116	35.9	59	491	431	73	321	18.4	47.2	33.6	7.5	333	49.1	150	74.8	164	39.4	48.6	256	54
CD28 in HLA-DR+ CD38+ CD4T
		MIS-C_Admission	MIS-C_Admission	MIS-C_Admission	MIS-C_Admission	MIS-C_Admission	MIS-C_Admission	MIS-C_Admission	MIS-C_Admission	MIS-C_Admission	MIS-C_Admission	MIS-C_Admission	MIS-C_Admission	MIS-C_Admission	MIS-C_Admission	MIS-C_Admission	MIS-C_Admission	MIS-C_Admission	infection	infection	infection	infection	infection	infection	infection	infection	infection	infection	infection	infection	infection	infection	infection	infection	infection
	Vβ21.3+	396	267	125	177	213	209	93	227	218	186	98.5	474	239	189	233	69.3	220	107	70.7	112	78.5	10.6	398	134	84.4	139	215	97.4	118	184	134
	Vβ21.3-	89.1	125	67.9	116	146	88.4	108	147	43.6	105	146	148	80.9	106	217	265	151	116	54.7		71.2	8.61	276					55.6	142	88.9	66.8
ICOS in HLA-DR+ CD38+ CD8T
		MIS-C_Admission	MIS-C_Admission	MIS-C_Admission	MIS-C_Admission	MIS-C_Admission	MIS-C_Admission	MIS-C_Admission	MIS-C_Admission	MIS-C_Admission	MIS-C_Admission	MIS-C_Admission	MIS-C_Admission	MIS-C_Admission	MIS-C_Admission	MIS-C_Admission	MIS-C_Admission	MIS-C_Admission	infection	infection	infection	infection	infection	infection	infection	infection	infection	infection	infection	infection	infection	infection	infection	infection	infection
	Vβ21.3+	92.5	55	50.4	48.8	61.1	52.7	64.8	79.4	19.2	55.3	23.6	99.8	46	86	88.4	90.3	59.1	76.6	26.4	137	49.9	81.5	126			2.14	104		12.9	31.9	63.8
	Vβ21.3-	20.1	41.8	15.4	19.2	97.7	58.2	67.7	55.3	20.3	49.5	59	48.8	31.8	33.7	45.7	2.23	43.6	82.8	13.2	93.5	57	76.4	129	5.17	71.2	54.4	124	35.3	14.3	33.8	79.6
IL-18R in HLA-DR+ CD38+ CD8T
		MIS-C_Admission	MIS-C_Admission	MIS-C_Admission	MIS-C_Admission	MIS-C_Admission	MIS-C_Admission	MIS-C_Admission	MIS-C_Admission	MIS-C_Admission	MIS-C_Admission	MIS-C_Admission	MIS-C_Admission	MIS-C_Admission	MIS-C_Admission	MIS-C_Admission	MIS-C_Admission	MIS-C_Admission	infection	infection	infection	infection	infection	infection	infection	infection	infection	infection	infection	infection	infection	infection	infection	infection	infection
	Vβ21.3+	69.5	58.2	98.2	24.8	41.1	39.1	18.5	32	14.7	55.7	42.6	52.4	42.4	66.1	55.9	12.9	63.3	9.46	9.31	24.8	14.2	52.7	40.2			-0.00082	33.8		9.38	3.78	17.4
	Vβ21.3-	17.6	35.2	12.5	23.6	22.6	34.9	12.7	22.4	7.58	8.24	26.2	16.9	12.9	31.8	30.8	5.67	35.2	7.77	8.61	28.8	16.3	15.6	45.4	1.64	6.37	11	23.1	17.9	3.06	9.18	0.71
PD-1 in HLA-DR+ CD38+ CD8T
		MIS-C_Admission	MIS-C_Admission	MIS-C_Admission	MIS-C_Admission	MIS-C_Admission	MIS-C_Admission	MIS-C_Admission	MIS-C_Admission	MIS-C_Admission	MIS-C_Admission	MIS-C_Admission	MIS-C_Admission	MIS-C_Admission	MIS-C_Admission	MIS-C_Admission	MIS-C_Admission	MIS-C_Admission	infection	infection	infection	infection	infection	infection	infection	infection	infection	infection	infection	infection	infection	infection	infection	infection	infection
	Vβ21.3+	18.6	26.7	4.42	17.6	30.1	16.5	39.1	38.4	1.4	26.5	12.7	46.4	24	13	29.2	37.4	39	30.4	6.46	71.2	11.6	30.5	59.1			-0.00082	36		18.1	14.1	121
	Vβ21.3-	76	33.2	8.73	23.8	20.9	43.6	63.6	69.5	6.04	37.1	44.3	64.1	39.7	24.4	12.7	2.47	3.34	39	3.42	61.3	7.93	22	63.4	1.12	19.9	49.5	55.7	19.1	15.4	31.5	122
CD28 in HLA-DR+ CD38+ CD8 T
		MIS-C_Admission	MIS-C_Admission	MIS-C_Admission	MIS-C_Admission	MIS-C_Admission	MIS-C_Admission	MIS-C_Admission	MIS-C_Admission	MIS-C_Admission	MIS-C_Admission	MIS-C_Admission	MIS-C_Admission	MIS-C_Admission	MIS-C_Admission	MIS-C_Admission	MIS-C_Admission	MIS-C_Admission	infection	infection	infection	infection	infection	infection	infection	infection	infection	infection	infection	infection	infection	infection	infection	infection	infection
	Vβ21.3+	146	86.5	51.7	34.6	83.5	104	24.3	43.1	78.7	69.2	43.8	155	67.1	101	83.5	57.9	153	33.8	39	146	56.8	52.2	101			82.2	33.1		61.9	7.46	31.2
	Vβ21.3-	0.22	53.5	8.26	6.61	73.4	51.1	26.8	5.62	19.8	73.2	81.5	48.7	40.7	7.11	32.1	4.69	35	29.6	42.7	97.4	57.3	34.4	123	11	66.4	102	78.1	59	10.6	53.4	94.3

## Sheet: Figure3D
TCR Vβ21.3+ percentage of CD8 T
	healthy	healthy	healthy	healthy	healthy	healthy	healthy	MIS-C_Admission	MIS-C_Admission	MIS-C_Admission	MIS-C_Admission	MIS-C_Admission	MIS-C_Admission	MIS-C_Admission	MIS-C_Admission	MIS-C_Admission	MIS-C_Admission	MIS-C_Admission	MIS-C_Admission	MIS-C_Admission	MIS-C_Admission	MIS-C_Admission	MIS-C_Admission	MIS-C_Admission	MIS-C_Follow	MIS-C_Follow	MIS-C_Follow	MIS-C_Follow	MIS-C_Follow	MIS-C_Follow	MIS-C_Follow	COVID	COVID	COVID	COVID	COVID	COVID	COVID	COVID	COVID	COVID	infection	infection	infection	infection	infection	infection	infection	infection
naive	2.25	2.87	2.83	2.43	2.7	2.51	2.52	4.15	3.44	3.61	3.6	3.78	4.8	3.24	5.3	2.66	3.92	2.89	8.72	3.02	2.6	3.03	2.99	4.3	2.77	3.36	3.12	3.03	4.05	2.6	3.35	2.8	2.92	2.85	3	2.86	2.43	3.6	2.88	2.68	1.72	3.24	2.8	1.85	3.52	3.11	2.1	2.2	3.28
CM	1.81	2.72	2.09	2.53	3.1	2.84	0	40.5	29.7	12.8	8.11	7.9	37.2	3.86	70	8.16	20.8	5.79	40	28.1	19.7	12.5	25.9	38.8	2.53	7.61	3.56	1.74	9.11	2.69	4.35	9.09	3.98	1.34	2.5	3.37	3.17	4.87	3.5	3.51	1.19	3.23	2.41	2.75	3.18	0	1.91	1.18	2.35
EM	3.62	1.21	2.99	4.42	20	4.76	0	16.7	14.3	11.1	21.9	5.61	43.2	2.03	58.8	5.88	12.8	2.68	23.4	9.13	5.57	0	15	0	0.27	18.7	0	0.74	16.4	1.12	12.5	0	0	1.48	1.55	4.76	6.67	5.88	2.94	6.25	17.6	3.47	1.34	10	15.6	0	5.79	3.45	0
TE	1.85	1.83	11	1.68	36.9	1.99	0.86	18.6	6.31	2.33	11.6	2.24	29.3	1.72	13.2	1.49	2.53	3.32	5.38	1.29	0.87	10	2.86	10	1.25	2.65	1.36	2.23	8.26	0.91	5.88	4.08	0.089	1.89	1.28	2.44	3.85	10.9	12.1	3.77	16.4	3.85	1.43	0	0.99	7.14	7.03	9.22	4
TCR Vbeta21.3 Th1						TCR Vbeta21.3 Th2						TCR Vbeta21.3 Th17						TCR Vbeta21.3 Treg
healthy	MIS-C_Admission	MIS_C_Follow	COVID	infection		healthy	MIS_C_Admission	MIS_C_Follow	COVID	infection		healthy	MIS_C_Admission	MIS_C_Follow	COVID	infection		healthy	MIS_C_Admission	MIS_C_Follow	COVID	infection
1.89	8	3.53	1.12	2.12		3.33	1.12	1.94	3.24	3.13		1.3	1.61	2.14	1.36	1.87		2.28	2.14	2.39	1.71	2.46
1.79	40.5	3.49	0.93	1.77		2.86	3.03	0.83	4.43	2.87		2.35	6.59	1.2	1.26	2.18		2.2	10.9	2.13	2.17	1.74
2.54	3.11	2.16	3.01	0		3.75	0.48	0.48	1.35	1.23		2.25	2.34	0.76	1.3	0.86		1.94	2.78	2.18	1.76	0.33
1.58	9.75	1.77	2.8	2.52		4.7	1.21	0.77	4.13	3.48		2.19	0.57	1.03	3.94	2.52		2.92	3.57	2.33	2.8	2.2
1.94	13	11	1.88	0		3.62	0.92	0.81	3.42	10		1.74	2.92	4.06	2.43	6.67		1.54	4.93	5.25	2.65	5.56
1.75	24.8	1.63	1.64	0.52		2.38	4.83	0.89	2.22	3.35		0.91	2.65	1.07	1.31	1.84		2.26	7.31	1.69	2.17	0.36
2.76	1.61	0	2.54	2.88		2.16	1.91	0	3.47	1.56		1.52	2.06	0	2.14	2.14		2.49	2.63	2.08	4.6	3.36
	37.2		1.83	0			1.95		2.45	0			6.96		3.12	0			13.2		1.33	1.81
	4.05		2.15	1.09			3.38		3.3	3.09			5.71		2.15	3.13			6.12		1.21	2.46
	16.8		1.4	0			2.47		7.84	20			3.51		1.44	0			4.35		2.46	2.38
	1.24			1.55			0.7			3.36			1.32			1.17			2.19			1.08
	68.9			2.4			1.12			4.25			18.3			1.86			41.4			1.91
	4.44			1.93			2.4			3.02			3.31			2.18			3.83			2.24
	26.7			1.89			4.85			4.23			9.03			4.1			4.38			2.13
	22.5						1.32						2.56						9.77
	11.8						0						5.17						7.27
	14.8						3.06						6.43						12.4
[truncated: 6 more columns]

## Sheet: Figure4A-O
CD3- CD19-/NK percentage						CD16+ NK percentage						CD95 in CD16+ NK percentage						IL18R in CD16+ NK						classical monocyte						intermediate monocyte						non-classical monocyte
healthy	MIS_C_Admission	MIS_C_Follow	COVID	infection		healthy	MIS_C_Admission	MIS_C_Follow	COVID	infection		healthy	MIS_C_Admission	MIS_C_Follow	COVID	infection		healthy	MIS_C_Admission	MIS_C_Follow	COVID	infection		healthy	MIS_C_Admission	MIS_C_Follow	COVID	infection		healthy	MIS_C_Admission	MIS_C_Follow	COVID	infection		healthy	MIS_C_Admission	MIS_C_Follow	COVID	infection
5.04	2.21	7.93	3.25	1.61		3.84	0.95	6.26	2.17	0.51		3.55	25.8	2.29	5.51	12.9		18.9	70.9	18.3	13.9	18.8		87.4	79.9	44.6	97.3	94.7		4.37	11	8.53	1.97	3.35		8.11	8.71	46.5	0.7	1.73
4.21	2.15	6.53	2.63	1.73		3.06	1.49	4.95	1.8	0.58		2.32	12.2	6.33	12.5	6.91		36.2	33.6	6.28	43.4	13.6		84.8	97.2	92.6	85.3	95.9		7.97	0.48	3.15	3.36	1.18		5.9	2.34	4.15	11.1	2.87
8.6	1.55	10.7	9.74	1.68		5.03	1.11	8.49	8.29	0.53		5.2	9.97	5.59	5.7	10.4		34.3	47.8	18.3	36.6	26.1		80.1	69	77.8	70.7	94.9		3.78	14.5	6.94	7.33	3.43		16	16.3	15.1	21.6	1.64
1.36	4.57	2.8	8.56	10.2		0.87	3.46	1.73	7.01	7.52		3.91	13	6.7	18.6	7.25		11	44	31.3	30	11.4		88.6	24.7	88	95.4	80		1.65	5.24	4.06	2.52	7.77		9.71	69.8	7.68	2.05	12
4.39	3.4	11.7	2.49	5.24		1.82	2.63	9.23	1.94	2.45		2.41	16.3	6.48	11.2	4.4		30.1	27.8	10.2	48.8	9.46		71	95.9	84	95.6	75.3		1.78	1.01	2.61	3.81	2.74		27.1	3.12	13.3	0.61	21.7
8.47	4.65	3.69	1.22	1.33		4.81	3.71	2.79	0.33	0.89		4.37	13.1	3.68	12.8	17.4		23.6	32.4	20.2	18.2	37.3		86.6	86.1	93.7	88.7	75.5		4.91	0.68	1.87	0.39	14.8		8.32	13.2	4.41	10.9	9.44
6.04	4.56	0.87	6.79	1.59		4.83	3.1	0.68	4.83	0.6		2.97	13.5	8.54	7.71	2.96		36.5	13.8	25.4	27	8.78		71.9	91.7	78.4	93.6	73.2		5.45	5.28	4.01	3.1	4.04		22.4	2.79	17	3.19	22.5
	7.83		2.36	4.54			7.03		1.63	2.84			18.3		9.31	4.22			46.3		28.8	19.2			77.8		92	83.1			4.76		5.12	2.19			17.3		2.72	14.7
	4.54		0.26	0.77			3.48		0.19	0.34			15.6		4.73	9.03			24.6		24.5	13.3			89.7		92.9	96.3			3.16		5.71	3.13			7.1		1.25	0.55
	3.28		0.25	2.1			2.69		0.09	1.87			11.7		4.64	10.3			25		16.4	6.8			94.4		99.1	67.1			1.95		0.14	12.5			3.58		0.72	20.4
	1.27			1.01			0.88			0.46			7.84			4.11			44.9			12			95.5			98			2.11			0.16			2.33			1.83
	7.13			3.76			5.71			3.02			20.2			13.5			28.4			4.67			93.2			86.4			5.21			2.21			1.58			11.3
	2.69			0.79			2.03			0.29			8.36			3.91			29.6			14.6			98.4			98.6			0.4			0.38			1.14			1.03
	1.86			2.33			0.59			1.5			24.2			4.42			88.4			24			89.5			95.9			3.19			2.79			7.16			1.25
	2.28						1.47						24.4						70.1						92.9						2.55						4.59
	1.56						0.53						13.7						82.8						96.7						0.22						3.05
	1.49						0.95						14.6						33.8						90.8						7.63						1.4
CD14 in classical monocytes						CD4 in classical monocyte						HLA-DR in classical monocyte						CD95 in classical monocyte						CD11c in classical monocytes						CD36 in classical monocytes						CD86 in classical monocytes						CD64 in classical monocytes
healthy	MIS_C_Admission	MIS_C_Follow	COVID	infection		healthy	MIS_C_Admission	MIS_C_Follow	COVID	infection		healthy	MIS_C_Admission	MIS_C_Follow	COVID	infection		healthy	MIS_C_Admission	MIS_C_Follow	COVID	infection		healthy	MIS_C_Acute	MIS_C_Follow	COVID	infection		healthy	MIS_C_Acute	MIS_C_Follow	COVID	infection		healthy	MIS_C_Acute	MIS_C_Follow	COVID	infection		healthy	MIS_C_Acute	MIS_C_Follow	COVID	infection
55.9	36.9	45.8	88.6	68.2		12.6	1.21	14	7.19	15.8		269	77.9	330	70.1	691		35.2	37.7	23.8	36.1	31.2		385	57	415	241	351		293	99	271	236	103		45.2	4.4	80.9	16.5	55.9		199	308	141	307	339
99.8	31.6	64	20	63.6		11.1	3.8	7.88	4.29	7.19		296	64.6	355	139	156		26.5	44.9	33.6	25.3	41.4		337	150	342	157	280		186	158	240	96.6	171		50.2	22.7	81.5	31.4	47.9		109	250	150	184	275
62.3	24.9	84.9	101	72.4		11.2	4.34	15.2	11.2	6.65		290	166	189	239	70.9		31.4	26.7	33.3	36.6	28		425	132	339	274	191		238	157	262	170	59.5		70.1	25.7	68.8	55.6	14.7		124	290	106	96.9	157
55.1	45.2	40	29.8	58.4		10.9	9.18	6.85	3.7	7.84		240	203	141	131	147		28.5	28.2	32.9	42.6	33.4		301	207	295	192	256		226	178	108	75	328		52.5	47	43.5	18.7	46.9		88.6	168	106	72.4	400
62.1	37.8	64.5	37.5	69.9		13	3.43	9.15	7.84	6.89		323	99.8	192	103	185		25.7	52.2	30.7	33.8	23.6		336	129	285	103	182		246	97.4	129	178	30.2		67.5	8.43	47.4	21.4	12.6		115	199	127	238	172
80	32.9	42.7	23.9	37.8		11.5	7.21	13	12	9.94		279	81.1	190	300	57.4		35.1	35.1	34	28.8	37		239	125	287	161	66.6		105	48.1	190	116	142		53.8	19	54.4	45.2	10.2		91.3	279	108	137	297
49	83.3	27.3	34	50.3		10.3	6.84	-0.000822	5.77	6.16		370	262	24	98.7	93.3		26	59.5	39.7	44.3	22.3		392	279		286	214		254	155		101	155		64.8	50.6		23	13.9		120	450		48.8	170
	23.7		51.5	52.7			3.07		2.89	9.54			136		82	142			41.2		40.8	35.3			84.2		160	222			49		101	149			15.8		11.8	34			228		254	123
	25.9		77.9	46.8			5.29		4.66	1.68			142		37.5	50.3			44.2		33.7	38.2			159		178	92.8			104		122	99.3			22		15.3	5.43			160		192	339
	113		33.5	36.9			2.52		0.032	0.81			113		53	71.8			39.4		25.5	32.1			112			51.4			3.39			84.4			24.4			6.07			367			360
	33.3			69			6.53			2.81			177			50			29.1			31.8			163			161			80.4			87.2			33			13.4			84.2			203
	41.8			75.4			3.28			10.6			90.6			235			61.1			38.8			154			264			161			231			18.9			32.7			357			198
	46.9			78.9			8.1			1.38			149			131			39.5			41.3			176						101						24.4						165
	49.1			50			1.59			5.34			193			74.6			45.8			28.1
	20.5						0.042						116						35
	36.3						-0.000822						78.3						46
	30.1						-0.000822						150						45.2

## Sheet: Figure4P,Q
Figure 4P															Figure 4Q
IL18R in Vbeta 21.3 non-naive CD4				ICOS in Vbeta 21.3 none-naive CD4 T				CD38 in Vbeta 21.3 none-naive CD4 T				IL18R in CD16+ NK
infection	MIS-C			infection	MIS-C			INFECTION	MIS-C			INFECTION	MIS-C		IL-18	CD4 T IL-18R		IL-18	TCR 21.3 CD4 T of Parent		IL-18	TCR 21.3 CD8 T of Parent		IL-18	TCR 21.3 CD3 T of Parent
18.9	87.2			18.9	199			1.88	18.4			18.8	70.9		348.41	9.13		348.41	2.51		348.41	7.81		348.41	3.32
18.7	67			18.7	249			0.43	12.9			13.6	33.6		233.03	3.11		233.03	2.04		233.03	3.88		233.03	2.33
13.8	22.6			13.8	28.2			1.48	7.62			26.1	47.8		145.91	5.2		145.91	2.16		145.91	3.97		145.91	2.8
4.22	23.7			4.22	96.4			0.79	12.2			11.4	44		289.62	3.65		289.62	3.51		289.62	2.77		289.62	3.24
1.63	40.1			1.63	162			0.4	15.3			9.46	27.8		139.33	3.3		139.33	2.65		139.33	4.66		139.33	3.49
28.2	49.8			28.2	112			12.4	17.7			37.3	32.4		569.24	6.95		569.24	5.03		569.24	3.31		569.24	4.97
6.66	12.3			6.66	31.8			-0.00082	0.57			8.78	13.8		740.04	11.7		740.04	4.86		740.04	3.45		740.04	4.72
16.7	44.6			16.7	205			-0.00082	31.3			19.2	46.3		230.11	5.9		230.11	3.01		230.11	3.81		230.11	3.14
15.9	65.9			15.9	136			1.25	5.37			13.3	24.6		286.14	3.85		286.14	2.95		286.14	4.73		286.14	3.27
46.1	49.2			46.1	74.6			-0.00082	9.94			6.8	25
5.61	17.3			5.61	18.8			0.49	5.35			12	44.9
6.87	30.9			6.87	422			0.021	20.5			4.67	28.4
6.18	49.9			6.18	160			3.59	8.57			14.6	29.6
2.98	71			2.98	137			1.94	27.9			24	88.4
	80.4				315				21.1				70.1
	42.4				145				15.1				82.8
	87.2				177				11.1				33.8

## Sheet: Figure5
IL-1β 4h
	MIS-C																COVID-19																PICU control
unstimulated	18.44	16.92	16.92	18.44	16.92	17.69	1.65165	16.4198	0.05	0.05	0.05	0.05	0.05	0.05			18.44	19.89	18.44	36.11	18.44	19.89	16.4198	16.4198	16.4198	0.05	16.4	0.05	4.55	4.55	0.05		24.02	16.92	1	1	5.14974	16.4198	16.4198	16.4198	2.88332	16.4198	32.0191	16.4198	16.4198	10.91	4.55	0.05
LPS	34.97	15.34	69.18	26.6	64.52	81.42	1.95143	2.88332	30.76	4.55	0.05	30.76	0.05	16.4			76.04	331.07	137.61	361.46	146.54	176.99	86.0477	32.0191	2.88332	0.05	285.53	384.29	198.67	23.86	4.55		950.03	31.49	82.8026	29.1096	140.532	675.169	86.0477	451.993	315.588	107.804	1488.11	35.6894	1424.46	4100.05	201.5	84.58
LPS ATP	88.92	18.44	637.58	375.32	170.62	120.35	225.505	125.912	35.15	21.45	35.15	1293.82	63.02	921.07			216.49	7693.56	236.91	21404.1	3112.14	1692.11	2843.54	7238.7	549.386	4.55	1689.02	7562.32	3351.41	4967.92	0.05		27062.5	10756	14004.3	1438.95	1661.01	4277	761.318	61666.2	59149.1	30890.1	43024.3	5753.01	50942	45107.9	8264.95	6359.61
ATP	18.44	16.92	16.92	16.92	18.44	18.44	1	16.4198	0.05	0.05	0.05	4.55	0.05	0.05			18.44	22.68	18.44	34.97	19.89	19.17	16.4198	16.4198	16.4198	0.05	10.91	10.91	0.05	458.09	0.05		289.03	58.8	1.95143	1	20.2913	16.4198	16.4198	16.4198	7.83428	387.166	189.345	16.4198	39.3006	21.45	0.05	1833.2
IL-1β 24h
	MIS-C																COVID-19																PICU control
unstimulated	17	17	17	17	17	17	15.2892	16.4198	11.35	11.35	11.35	11.35	11.35	11.35			17	17	17	17	17	17	16.4198	1.91842	16.4198	11.35	11.35	25.87	11.35	11.35	11.35		17	17	15.0306	14.9446	15.8084	20.539	1.91842	1.91842	16.4198	1.91842	32.5295	16.4198	16.4198	11.35	11.35	11.35
LPS	17	17	17	17	137.2	17	15.6358	20.539	11.35	11.35	11.35	174.25	11.35	11.35			170.29	984.29	241.23	230.48	17	191.27	376.75	254.677	226.902	11.35	447.11	1709.6	767.83	84.6	11.35		3717.04	615.14	156.025	87.9296	122.031	1343.58	204.687	723.043	398.978	1791.33	2089.84	11.9082	8370.39	1458.21	483.49	11430
LPS ATP	17	73.68	1350.02	282.33	458.87	17	42.6505	43.8631	11.35	11.35	17.84	970.93	11.35	378.65			764.23	10156.2	6450.23	38289	2817.39	1937.15	36286.6	26260.9	34118.2	11.35	4618.09	45717.6	24725.3	6792.46	11.35		65750.3	18989.4	10046	3190.72	1901.16	1896.17	1008.07	472986	122366	65656.1	52021.9	4232.85	238309	67722.7	24168.3	29914
ATP	17	17	17	17	17	17	15.2892	16.4198	11.35	11.35	11.35	25.87	11.35	11.35			17	17	17	17	17	17	7.22163	79.0947	16.4198	11.35	11.35	11.35	11.35	370.36	11.35		2086.52	17	15.6358	15.1172	17.0268	7.22163	16.4198	7.22163	16.3139	1647	842.142	16.4198	92.4976	11.35	11.35	1096.4
IL-18 4h
	MIS-C																COVID-19																PICU control
unstimulated	721.79	1079.68	464.97	591.51	1663.79	761.62	127.451	932.378	688.33	1802.62	983.11	840.3	792.23	348.2			385.91	196.38	243.1	145.06	154.81	297.5	308.749	543.976	161.576	235.27	547.52	231.43	388.74	200.52	231.43		132.89	135.32	40.0109	6.18	3.42291	184.481	413.323	223.736	99.3723	79.7163	145.212	1698.61	112.472	121.11	583	351.9
LPS	657.78	1255.94	457.42	602.96	1779.66	917.99	114.897	844.284	785.35	1955.65	1023.56	730.05	819.73	344.49			417.22	198.84	257.9	164.57	148.71	311.15	328.361	511.319	197.568	246.75	511.84	246.75	396.07	208.28	216.02		152.37	145.06	35.9473	6.9185	4.84967	151.758	413.323	236.818	92.8212	86.2692	158.303	1757.27	105.923	145.31	554.64	359.29
LPS ATP	696.16	1303.54	457.42	622.06	1748.62	1063.97	92.6308	981.312	785.35	2120.25	935.72	942.5	830.02	344.49			417.22	233.24	217.25	225.86	163.35	372.17	341.434	570.1	210.653	273.36	590.07	192.72	374.04	246.75	231.43		297.5	159.69	74.7617	17.8747	14.7053	171.393	472.125	811.652	308.749	138.665	256.439	1763.79	432.925	554.64	522.57	414.34
ATP	849.31	1295.6	519.23	591.51	1862.15	984.32	86.689	922.59	809.43	1936.58	969.59	925.54	705.74	322.19			409.7	213.57	228.32	156.03	165.79	389.67	328.361	557.038	223.736	273.36	508.26	231.43	396.07	208.28	242.93		163.35	157.25	35.36	4.42934	6.23826	158.303	419.858	262.979	99.3723	92.8212	191.025	1620.39	125.57	161.25	540.41	421.62
IL-18 24h
	MIS-C																COVID-19																PICU control
unstimulated	884.53	1637.56	651.56	590.38	1878.55	1120.28	120.112	992.071	998.12	2044.89	1057.39	746.98	933.98	269.4			413.3	235.66	228	113.71	183.45	431.39	307.277	410.729	228.6	269.4	531.54	202.06	434.09	190.07	254.94		147.91	160.3	22.1247	1	1	174.375	465.736	228.6	60.6582	72.5748	207.488	1812.85	120.372	173.32	746.98	387.94
LPS	863.83	1499.24	609.8	572.45	1975.58	1154.06	100.109	992.071	909.33	2227.61	1198.39	722.44	1037.62	312.86			371.01	231.06	215.74	141.71	169.57	386.13	295.147	453.499	216.532	250.13	482.77	211.66	480.34	233.28	206.86		172.65	141.71	14.537	1	1.48873	228.6	533.176	264.863	60.6582	72.5748	204.474	1976.72	156.349	163.75	737.16	468.16
LPS ATP	828.31	1421.92	890.44	757.15	2245.74	1126.16	82.797	960.805	973.44	2634.06	1205.82	842.85	1134.03	380.66			488.54	343.76	235.66	351.34	232.6	437.42	570.053	867.22	557.754	370.96	536.42	414.65	551.07	337.05	245.31		666.46	249.42	67.6529	11.568	7.69312	186.407	588.516	1439.59	355.885	258.813	392.43	2150.96	1357.18	1186.01	1007.99	771.54
ATP	854.95	1567.71	871.22	779.41	2137.5	1277.19	41.7758	898.379	966.04	2367.96	1141.45	884.7	929.05	356.42			479.53	249.42	298.21	154.11	144.81	464.5	343.72	576.206	198.449	337.05	541.3	192.47	507.14	274.22	245.31		264.7	160.3	25.6618	1	1	192.427	447.383	246.72	78.5382	216.532	270.915	1841.72	234.638	250.13	764.17	475.46
TNF-α 4h
MIS-C																	COVID-19																PICU control
340.788	334.899	299.821	315.355	370.415	323.156	9.9	7.3251	4.84	17.46	4.84	33.29	4.84	1.71				311.463	303.696	315.355	315.355	307.576	315.355	7.3251	0.152786	0.152786	1.71	1.71	1.71	4.84	1.71	1.71		313.408	319.252	5	5	5	7.3251	0.152786	0.152786	7.3251	0.152786	0.152786	7.3251	0.152786	1.71	1.71	1.71
418.399	338.824	402.328	378.363	654.682	366.448	5	145.355	122.37	138.33	52.32	699.12	42.8	234.3				871.288	796.78	775.03	3254.64	508.067	779.374	1713.29	1171.99	131.962	1.71	369.2	2902.42	2185.28	519.22	23.79		2888.39	959.993	2162.42	2357.85	1267.75	2117.57	293.675	4273.62	1824.68	3055.82	4252.45	813.173	4987.17	2810.87	1109.28	6857.99
422.429	338.824	378.363	366.448	695.229	354.578	139.883	78.6213	87.31	141.52	80.94	1117.5	208.67	295.25				749.03	790.247	633.465	3522.44	469.092	899.995	1518.62	964.735	212.578	1.71	440.1	2151.42	2117.59	432.03	20.62		3000.93	718.84	3310.08	3457.85	1074.7	2663.08	320.789	3210.32	1352.07	2565.03	2565.03	771.91	4153.69	2241.22	569.37	4216.36
342.754	330.979	315.355	323.156	372.4	315.355	5.5	0.152786	0.15	20.62	7.99	30.12	1.71	1.71				311.463	303.696	315.355	305.635	311.463	313.408	7.3251	7.3251	7.3251	1.71	3.27	1.71	1.71	1.71	1.71		319.252	315.355	5	5	5	7.3251	0.152786	0.152786	7.3251	0.152786	12.8832	7.3251	7.3251	1.71	1.71	920.78
TNF-α 24h
	MIS-C																COVID-19																PICU control
unstimulated	134.69	117.57	283.72	104.86	130.4	102.75	50.7833	133.221	44.39	60.95	40.09	64.97	44.39	26.59			102.75	92.26	113.32	136.85	109.08	92.26	133.221	133.221	133.221	44.39	31.21	60.95	62.97	21.81	35.7		130.4	100.64	2	2	2	133.221	133.221	14.23	133.221	133.221	31.67	14.23	105.241	44.39	40.09	33.47
LPS	156.34	130.4	204.79	121.83	272.32	121.83	54.45	1033.75	80.65	114.38	56.89	392.14	68.94	157.27			322.74	546.93	254.17	983.85	222.65	236.11	868.242	78.6227	566.138	33.47	452.6	1616.91	1629.66	265.67	52.78		1346.79	692.7	2183.5	1258.4	495	133.221	133.221	1040.73	199.104	118.59	2984.99	145.86	758.164	942.94	360.08	10786.6
LPS ATP	154.17	121.83	236.11	143.32	329.67	126.11	107.067	552.456	95.86	132.48	72.88	589.46	99.61	185.01			401.88	439.57	444.3	1202.57	198.12	258.7	771.911	158.768	840.701	31.21	314.81	1897.45	1978.34	291.97	56.89		1549.79	341.23	1652.57	1340.53	614.717	253.077	266.6	1222.21	205.84	52.1442	2216.26	14.23	1006.14	503.14	363.29	3163.01
ATP	130.4	104.86	292.87	100.64	145.49	104.86	17.2333	133.221	44.39	52.78	48.62	64.97	37.9	31.21			109.08	100.64	109.08	160.7	109.08	96.45	133.221	133.221	133.221	35.7	60.95	48.62	52.78	40.09	35.7		279.16	121.83	2	21.2667	2	785.662	799.416	14.23	133.221	133.221	104.87	14.23	133.221	26.59	40.09	92.1
Figure 5D active caspase 8 MFI
COVID-19	MIS-C
2936	5089
2499	10135
3113	4735
3566	14106
2598	3209
3147
[truncated: 6 more columns]

## Sheet: SFigure1A-F
Clinical test and 48 cytokine array data
Troponin	IL-1α		Troponin	IL-1β		Neutrophil	HGF		D-dimer	IL1-α		D-dimer	IL-1b		D-dimer	G-CSF
14	19.2382		14	1.96004		14.12	4943		483	19.2382		483	1.96004		483	29.4837
11	21.6489		11	3.55465		3.46	1317.47		1426	21.6489		1426	3.55465		1426	833.162
19	36.3816		19	3.26077		3.4	2066.61		3079	36.3816		3079	3.26077		3079	202.505
18.5	26.514		18.5	4.42607		11.04	1390.5			26.514			4.42607			518.509
355.9	29.3564		355.9	2.72924		13.38	3520.26		796	29.3564		796	2.72924		796	734.49
19.2	22.79		19.2	3.59		8.11	2484.07		5038	22.79		5038	3.59		5038	1294.96
565	47.27		565	12.26		21.32	13414.6		2916	47.27		2916	12.26		2916	146.82
2.5	6.88		2.5	3.59		4.9	5375.11		2111	6.88		2111	3.59		2111	23.36
198	6.88		198	0.585		14.91	2425.68		779	6.88		779	0.585		779	8.96
35000	84.66		35000	11.16		9.54	4124		5347	84.66		5347	11.16		5347	1143.76
5777	22.79		5777	4.34		8.12	1722.46			22.79			4.34			35.69
39	13.77		39	0.95		6.06	717.07		844	13.77		844	0.95		844	200.72
5	6.88		5	0.585		9.19	847.42			6.88			0.585			14.15
46	6.88		46	0.585		6.99	1293.54		916	6.88		916	0.585		916	15.77
	6.88			0.585		6.02	417.06			6.88			0.585			18.89
318	4.93		318	0.95		7.5	2801.77		920	4.93		920	0.95		920	155.95
	6.88			0.585		7.6	215.21			6.88			0.585			50.65
449	16.76		449	0.585		2.7	449.55		860	16.76		860	0.585		860	30.37
1316	16.76		1316	0.585		20	2736		2920	16.76		2920	0.585		2920	33.72
	6.88			0.585		10.3	1112.05		890	6.88		890	0.585		890	63.45
276	4.93		276	0.585		4.3	977.87			4.93			0.585			141.27
27	16.76		27	3.59		6.2	985.12			16.76			3.59			426.77
13	6.88		13	0.585		2.3	579.62			6.88			0.585			448.03
16	6.88		16	0.585		5	431.5		3810	6.88		3810	0.585		3810	217.6
111	22.79		111	6.39		5.7	1417.04		1970	22.79		1970	6.39		1970	492.63
121	16.76		121	0.95		6.2	2133.95			16.76			0.95			33.06
40	16.76		40	8.86		11.4	14063.2		1190	16.76		1190	8.86		1190	330.8
59	6.88		59	1.95		6.8	2133.95		2460	6.88		2460	1.95		2460	111.66
145	44.19		145	12.26		9.3	6750.57		4000	44.19		4000	12.26		4000	1624.62
9	4.93		9	0.585		7.1	1591.51			4.93			0.585			38.28
	53.46			13.86			25646.1			53.46			13.86			58.87

[truncated: 3 more sheets: SFigure1G, SFigure5, SFigure6]
